# Supplementary material for: Post-Transcriptional Regulation of KLF4 by High-Risk Human Papillomaviruses Is Necessary for the Differentiation-Dependent Viral Life Cycle
Source: PLoS Pathog. 2016 Jul 7;12(7):e1005747. doi: 10.1371/journal.ppat.1005747 (PMC4936677; doi:10.1371/journal.ppat.1005747)
Supplement: S1 Table — KLF4-silenced HFKs and HFK-31gen cells were differentiated in methylcellulose, mRNAs were isolated and RNA-seq analyses were performed. A threshold criteria of at least 1.5-fold change following KLF4 knock down, and a minimum of 100 reads were applied to eliminate low expressing genes. Targets of KLF4 are presented in a Microsoft Excel table as a ratio of KLF4-silenced cells over control (shGFP) in differentiated conditions of HFKs and HFK-31gen cells. Ratio value ≥ 1.5 represents activation and ratio value ≤ 0.66 represents repression. (XLSX) [file ppat.1005747.s001.xlsx]

## Sheet: Sheet1
Genes that are repressed or induced 1.5 fold or more with KLF4 knock-down in cells undergoing differentiation.
Gene Symbol	HFK	HFK-31gen
ACTA2	3.54545	42.75
BHLHE41	9.79688	32.625
ROR1	15.5	30.25
PTH1R	6.4	26.4
ZBTB10	1.63636	24.5
CLMN	8.46667	24.2593
FYB	12.6818	20.4
TNFRSF10C	5	20.1905
OSBPL7	4.875	18.4375
CEP290	2.77778	16.2857
CMTM7	3.6383	15.1304
FAS	2.13953	14.75
TNC	2.35714	14.6667
ZDBF2	10.0714	14.125
CCND2	2.41791	14.1056
PLAU	3.67937	13.6073
JDP2	5.61111	13.4615
TNIK	4.52	13.3333
PGM2L1	5.5641	13.1081
PEX12	3.63636	13
LGR4	4.18868	12.9375
ITGBL1	5	12.4545
FGFR2	4.16867	12.4255
TNFRSF10B	4.51689	12.3184
LEPRE1	1.42857	12
SYDE2	5.79412	11.88
ARL6IP5	4.21739	11.8031
PARP10	2.67391	11.7391
TNFSF15	9.625	11.5946
ARSD	3.60714	11.5417
EFCAB4A	4.83333	11.4545
ZMYM6NB	2.66667	11.3
SP100	3.49057	11.1875
CUEDC1	1.58621	11.1538
E2F5	5.08696	11.1
FST	1.85784	11.0888
JAG1	3.985	10.8067
TXNRD3	4.15385	10.75
HES2	2.03152	10.6279
ADA	3.14286	10.4167
FAM3C	3.01533	10.2875
SLC41A2	2.9375	10.2727
AREG	1.27273	10.1818
MBOAT1	2.18012	10.1772
ECI2	5.54545	10
CCDC149	3.26923	9.91892
NLE1	1.42857	9.90909
COL4A1	3.27778	9.71429
SLC39A10	4	9.54717
ADAM19	1.025	9.38462
LOC646762	3.82353	9.375
CD276	2.5303	9.36842
XYLT2	3.37255	9.32353
B3GNT1	2.91139	9.30952
CDH3	2.5	9.28743
ZNF48	2.92857	9.23077
FAM198B	1.07143	9.22222
LXN	1.77778	9.19149
B3GALT6	1.66667	9.16667
RARRES3	2.09524	9.15
DOCK7	3.91736	9.14118
GGACT	2.75	9.11111
C19orf12	2.80392	9.09677
NOTCH1	3.90909	9.08333
ZNF74	2.55385	9.06667
C20orf194	3.60526	9.06667
LRP5	2.58462	9.04878
CYP1B1	2.52904	9.03798
SLFN5	3.14627	9.02857
CREB3	2.53927	8.88596
SLC37A1	4.08108	8.74074
LMLN	2.88421	8.73214
LIF	3.16667	8.68966
AFAP1	3.37931	8.65909
FBXL14	2.35294	8.625
RAPGEF1	4.03822	8.608
DSG2	2.81195	8.59128
TTC28	3.84	8.55263
RBFA	3.80952	8.54545
SPARC	3.26923	8.54464
PHLDB2	3.56044	8.53512
HS6ST2	4.20968	8.51
TLCD1	1.42857	8.45238
KCNN4	2.375	8.41667
SLC35B2	2.14872	8.40157
NPM3	1.36364	8.4
TYMP	1.73239	8.39062
CDK6	4.30973	8.38095
PPP3CC	2.05882	8.31579
ABCB10	4.10204	8.27273
XPC	3.46479	8.2549
MAD2L2	2.25806	8.25
ZNF621	2.77049	8.25
KCNK15	1.69231	8.23529
PATZ1	3	8.23077
FAM171B	3.2125	8.17476
SPATA18	2.68657	8.1746
TMEM150A	3.125	8.16667
KIAA0040	1.78378	8.14815
ERAP2	2.91892	8.11429
REC8	3.22222	8.01942
IGFBP4	3.58242	8.0101
BLVRA	2.46667	8
C9orf64	1.91304	8
FAAH	1.75385	8
SERPINH1	2.46154	7.96875
SEPP1	3.97321	7.89247
FAM120C	2.37288	7.84615
ZNF507	3.79661	7.8
ID3	2.72571	7.79259
DIXDC1	2.11905	7.78788
FBXW8	3.57895	7.77778
TMA16	1.77143	7.75862
CAD	3.28	7.73684
PTPRS	4.54286	7.72897
KCNIP3	3.1875	7.72222
STOM	2.78125	7.72193
GDF15	1.86085	7.66844
SLC35G2	2.64286	7.66667
CPNE4	1.38235	7.63768
E2F3	5.02	7.62295
ZCCHC3	3.4375	7.60417
AMOT	3.05357	7.57692
FADD	2.23478	7.55738
PARVA	1.62121	7.55
GALNT2	2.22798	7.52174
DGKH	3	7.51852
NFIA	3.31343	7.50794
PXDN	2.74257	7.5
ANKRD46	2.38406	7.44318
CERS2	2.78402	7.4424
PLOD3	2.23077	7.42857
FAM83F	2.61719	7.41584
CCDC57	3.82353	7.4
ACVR2B	3.85714	7.4
SFXN4	2.2381	7.38095
ABCC10	2.72619	7.36066
TMTC3	3.07955	7.34562
CCNJ	3.46154	7.32258
POLI	3.36957	7.30952
MYCL	3.7875	7.27586
MMP28	0.972973	7.19048
P4HA2	3.14286	7.17857
PUS7	2	7.17647
ZBTB14	2.93333	7.15
GPR125	3.00704	7.12687
ILDR1	2.94444	7.11111
PPAT	1.78261	7.11111
DOCK8	3.74286	7.08333
RRS1	2.19355	7.06897
GALNT5	2.06914	7.06019
PPM1H	2.5	7.05263
THBD	2.50382	7.03604
RNF216P1	2.20253	7.01852
ENC1	1.91509	7.01091
ITGA4	2.44186	7
AP2B1	2.23022	6.98113
MARVELD2	2.41799	6.97945
TNFRSF10A	3.16667	6.97727
PARP1	4.02041	6.96491
MTR	3.7	6.95122
ZNF181	1.97778	6.94737
LRIG3	1.85185	6.92593
CTSZ	1.94118	6.90476
BID	2.3869	6.90299
PARP14	2.96907	6.89474
FOXA1	2.85135	6.89412
DIS3L	3.46154	6.85
MIR205HG	2.40816	6.79545
IFIT5	2.22642	6.79167
EGFL7	2.4375	6.77778
PTGFRN	2.26621	6.77434
CPNE2	3.76923	6.76923
FLRT3	1.92357	6.76923
BBS5	3.2	6.75
ZKSCAN8	2.725	6.73077
WDR74	1.77333	6.72727
TSKU	2.4273	6.72574
KPNA5	1.26786	6.72222
ATM	3.84848	6.70732
BEND3	2.36842	6.70588
PARP9	1.99507	6.70297
PLEKHA3	3.44444	6.65385
ENTPD7	4.4153	6.64224
SPRED1	2.10909	6.61702
FAM60A	2.45946	6.6087
ZDHHC14	2.36842	6.6
USP31	3.05161	6.59259
SCMH1	4.15385	6.58824
HEATR6	2.25	6.58824
SEMA4C	4.51429	6.58824
EXT1	2.30233	6.54167
LHFP	2.61538	6.53333
ZNF689	3.83333	6.53333
TSC22D3	2.44865	6.5271
SMYD5	1.91429	6.525
FAIM	1.8	6.51282
C3orf52	2.37037	6.47059
ECE2	1.61224	6.44444
LONRF1	2.4875	6.42
NHS	1.86207	6.41667
GCNT2	1.77778	6.41333
TFPI	2.36842	6.40909
IRF1	2.71053	6.3871
FUT10	2.5122	6.375
PPP1R26	1.7963	6.36634
VAV2	4.375	6.36364
LAMC1	2.68075	6.36288
SLC25A38	2.29839	6.35227
MARS2	2.03704	6.35
HHAT	3.375	6.34483
FANCF	3.25	6.34483
GLT8D1	2.18478	6.34426
ST6GALNAC2	2.05078	6.33754
TP53	2.87209	6.33333
APEX1	2.02033	6.32044
NTN4	2.40041	6.31382
NEIL1	2.67857	6.2963
KRT8	1.42795	6.2874
SLC16A14	1.82759	6.28571
TMEM192	1.89683	6.27536
GSTM1	1.57377	6.26923
CDS2	1.82319	6.26512
POGK	1.92973	6.24348
ZFP64	2.7541	6.2381
USP9Y	2.49701	6.23611
PARP8	2.52941	6.225
TUBGCP5	2.05882	6.20588
ADSL	1.88372	6.20513
GBAS	2.29412	6.20408
RRM2B	2.63058	6.19573
MEX3D	3.20896	6.19481
TK2	1.7235	6.19231
ZFHX4	1.07143	6.1875
TBL2	2.18792	6.1625
ZBTB39	3.375	6.16071
RNASEH2B	3.28571	6.16
LINC00339	1.71875	6.15789
SIX5	2.45833	6.14634
ACSL4	1.55556	6.125
SERPINE1	1.33333	6.12308
HMGN4	2.06667	6.12069
PRKAR1B	2.10714	6.11429
DALRD3	2.16667	6.11111
ANGEL1	2.17241	6.11111
AGPAT2	1.41429	6.10606
LPCAT1	1.94175	6.10092
SPATS2L	1.80295	6.09307
CCDC127	2.43182	6.08621
BBS4	2.5	6.08
SESTD1	2.78836	6.06991
CERS5	1.61644	6.06818
NRP1	1.94737	6.05556
APOL6	2.43796	6.05155
ZNF552	2.44706	6.01923
GRAMD2	3.05263	6
JAZF1	3.89474	6
ARSI	1.30435	6
MKS1	1.36842	6
PSMB10	3	5.95312
RP9	1.2963	5.94118
PDE7A	3.2931	5.93846
TCP11L1	2.31959	5.91584
NR3C2	3.44681	5.91429
POMGNT1	2.03968	5.9125
TMEM42	1.64865	5.90909
DYRK2	3.1861	5.9049
C17orf96	1.92308	5.89583
TTC26	1.53846	5.88889
SPR	2.04478	5.88636
DCAF6	2.83588	5.86207
TFPI2	1.4	5.86076
ZKSCAN2	2.37778	5.85714
CAV2	2.08511	5.85135
FUT8	2.20833	5.84211
ATIC	2.01695	5.84071
RBM43	1.95238	5.8
ZNF827	3.34375	5.7973
PDCD11	2.33663	5.79487
EHD2	3.54077	5.76587
EXOSC7	1.64286	5.73684
LTBP1	3.2236	5.73558
PLSCR1	2.1828	5.73013
ZNF816	2.78261	5.72727
TTLL7	2.68687	5.72308
C5orf28	2.07895	5.71698
PSAT1	1.78571	5.71587
POLR1B	2.79268	5.71429
CTBP2	2.22115	5.70056
C3	1.88679	5.69721
MYC	3.02113	5.69328
PARP4	2.5875	5.68817
APAF1	2.62185	5.67532
TASP1	2.93333	5.66667
THBS2	1.72881	5.66667
CD44	2.97352	5.62901
S100A7A	1.60714	5.625
ZNF641	2.27586	5.6
TRAP1	1.29808	5.59048
SLC35D1	2.31633	5.58152
TRIB3	1.70846	5.57685
NMI	2.6	5.56667
ZNF337	2.14085	5.55814
THSD4	3.09091	5.55556
CCDC24	2.36364	5.55172
TRAF4	2.23979	5.545
AGPS	1.84298	5.54478
HCG11	3.6875	5.54167
PIK3R1	2.27445	5.54067
AIMP2	2.72477	5.53636
SMARCD1	1.95385	5.5283
SOX12	2.11111	5.52381
SLC1A5	2.30067	5.52031
TLN1	2.37812	5.50739
PRMT1	1.24454	5.50667
ITGA3	1.78125	5.50391
TMEM43	2.01458	5.50292
ALDH1L2	3.25	5.5
GPR161	2.71429	5.5
ZNF175	2.07317	5.5
CARF	1.87342	5.5
41162	2.30588	5.49351
MET	2.6748	5.48679
ALMS1	2.43333	5.47368
TGIF1	3.1204	5.47025
FZD6	2.63253	5.46933
CCND1	1.8087	5.46362
LYN	2.53757	5.45528
LRRC8D	2.12626	5.44099
LINC00665	3.71429	5.44
SGCB	3.25	5.4375
EOGT	1.90789	5.43396
SRPRB	1.62403	5.43312
ACP2	3.17391	5.42857
CIB1	2.32653	5.42735
EARS2	2.03922	5.42424
WDR43	1.66502	5.42361
URB2	2.45714	5.40625
ZNF667	1.53333	5.4
GCLM	2.22078	5.39241
WDR89	2.16667	5.37838
DNAJC10	1.96855	5.37618
PMS2	2.08791	5.37097
TGFBR1	2.36923	5.36782
STARD3NL	2.22093	5.35714
HOXA5	2.35714	5.35593
MFSD12	1.57895	5.35556
RHOBTB2	3.1831	5.35294
HOXC10	2.42735	5.34375
SCD5	1.73	5.33562
ACSF3	2.675	5.33333
DCBLD2	2.01582	5.32701
ABCA3	1.86957	5.32143
SLC5A6	2.82524	5.32031
PTHLH	0.666667	5.31522
DDAH1	3.25641	5.30645
CYP1A1	1.83065	5.29906
ADH5	2.38333	5.29268
HDAC11	2.5163	5.29008
RNF144B	2.02372	5.28721
B4GALT7	2.58333	5.28571
RUVBL1	2.52459	5.28571
AKAP1	1.88636	5.28448
NPDC1	1.49438	5.28205
VANGL1	2.86471	5.27778
BCS1L	1.25581	5.25714
FLOT2	2.31667	5.24832
LAMA5	3.25917	5.24566
ITGA5	2.32258	5.24444
MOCOS	2.81481	5.22222
FBXL2	3.42857	5.21951
ORAI3	2.42308	5.21212
PRDX4	1.32836	5.20619
HEG1	3.0708	5.19549
CHCHD4	1.91111	5.19355
ARSB	1.5	5.18519
KIAA1244	3.52632	5.17722
HAS2	2.3125	5.1746
DPH2	1.79808	5.17333
PPT1	2.1746	5.16729
LHFPL2	2.60848	5.16412
L3MBTL3	2.21505	5.15152
COMP	1.25781	5.15152
DPY19L4	2.37059	5.14829
CDR2L	1.98392	5.14352
TTC38	1.84848	5.14286
TCTN3	1.45249	5.14173
KBTBD6	4.21429	5.13636
SIX4	2.28814	5.13462
DCAKD	2.13953	5.13333
ASS1	1.68433	5.13333
DPH7	1.1087	5.13158
GAA	2.48718	5.12676
PIP4K2B	2.25767	5.12587
OLFML2A	1.89474	5.12
CLSTN3	2.6875	5.11579
ZNF318	3.075	5.1157
ZNF445	2.91667	5.11538
NUAK1	2.35955	5.11538
CEP120	2.45652	5.11
TINAGL1	2.5268	5.10948
NEDD4	2.28	5.10573
AKT3	1.15385	5.10526
TMC4	1.5122	5.10526
C10orf2	2.36	5.1
PITPNM2	3.85714	5.09929
NACC2	2.43396	5.08929
ZNF618	2.41304	5.08
ZFP41	1.84211	5.07407
AVEN	1.47445	5.07143
FAT2	4.11012	5.06883
ALDH18A1	2.26744	5.06667
HSPD1	2.03673	5.06601
GEMIN5	1.82222	5.05882
ERLIN2	2.77444	5.05574
DPY19L3	2.97619	5.05556
GCA	1.46154	5.05263
IMMP2L	1.44444	5.05
SLC1A3	3.37984	5.0458
DDHD2	2.13103	5.04464
VPS13C	3.03836	5.04321
NOB1	1.86885	5.03279
IFT88	2.31429	5.03226
HLCS	3.27778	5.03125
SIRT3	1.62162	5.02778
ZSCAN2	1.95652	5.02703
VWA8	2.30303	5.02128
KITLG	2.37097	5.02055
LPGAT1	1.95035	5.01786
SNAI2	2.32877	5.01562
KIAA0020	1.47778	5.01538
ZNF639	1.9708	5.01282
FUCA1	2.22314	5.01194
PTPRJ	3.17797	5.0101
COL4A5	2.42793	5.0042
CASP1	1.77778	5
RAB40B	2	5
PNPT1	2.12195	5
EXOSC6	2.4697	5
TMEM132A	1.7128	4.99787
METTL5	1.03431	4.9901
CXCL16	2.24229	4.9893
WDR3	1.91667	4.98361
TBC1D1	1.7623	4.98039
WDR78	2.37143	4.96667
NLGN4Y	1.83429	4.96512
MRPS17	0.960784	4.96429
ABHD11	2.5	4.96
FPGS	1.66667	4.96
C14orf80	0.958333	4.95
TMEM185B	1.88235	4.94737
PAIP1	2.06723	4.94624
ANAPC4	1.64815	4.93182
SURF6	1.57971	4.92632
ZNF449	1.33929	4.92308
RILPL2	1.85185	4.92
RTCA	1.88889	4.91905
LSM11	1.96875	4.91667
ACOT9	1.79167	4.91667
MTA1	2.46341	4.91566
CNPY3	2	4.91176
KIAA1586	2.34375	4.90909
MGAT4A	2.16475	4.90714
ASTE1	1.525	4.90476
MVB12B	2.38356	4.90196
ZNF558	2.19355	4.89655
GLI3	3.73913	4.89362
PDE4D	2.03571	4.88889
CHST14	1.84444	4.88889
RCL1	1.45833	4.88889
CARS2	1.27941	4.88889
GALNT7	2.31424	4.88835
ADSS	2.09804	4.88806
SNX4	2.11885	4.87907
JAG2	2.43478	4.87879
ZFP3	1.8125	4.87879
RHOBTB3	3.38249	4.87535
RPP40	2.17647	4.875
ZNF787	1.58621	4.87302
IL1RAP	2.21711	4.87245
RNF138	1.80519	4.87037
EPCAM	2.53488	4.86905
CBS	2.52381	4.86111
IGSF8	2.32515	4.8595
SLC26A2	1.38462	4.85714
ST3GAL5	1	4.84848
TLN2	2.77778	4.83721
GPR39	3.79167	4.83333
SCCPDH	1.84375	4.83333
ANO6	2.82651	4.83099
VEZF1	2.03448	4.82895
MTAP	2.55102	4.82648
C1orf131	1.28571	4.82609
GABRP	2.12095	4.8145
ZNHIT6	2.32727	4.81356
SRFBP1	2.08696	4.80556
RASSF3	1.52486	4.80435
TMEM216	2.2	4.8
LTBP2	1.49744	4.8
TRIM44	2.89516	4.79452
ZNF32	1.40984	4.79268
SLC9A7P1	2.125	4.78788
GRINA	1.84046	4.78014
PLAUR	1.44604	4.77857
TSPAN15	2.37624	4.77632
C9orf41	2.28788	4.77273
MDN1	2.59545	4.77273
PYCR1	1.72727	4.77143
ABCB6	2.04762	4.76744
ZFP30	2.37838	4.76364
PUS1	1.625	4.7619
ME2	1.7449	4.76056
TIRAP	1.35294	4.75862
GOLIM4	1.97059	4.75
B4GALT2	2.24204	4.74497
MARCKS	2.72394	4.74403
CBX6	2.17718	4.74209
RYR1	1.78571	4.73913
ARVCF	3.13333	4.73684
SSPN	3.04878	4.73684
RPS6KA1	2.25	4.73684
DSE	1.69403	4.73571
CCDC92	2.45238	4.73256
TTC5	1.3	4.72727
RPUSD2	1.66	4.72222
SACS	2.55769	4.71831
SIRT5	2.48837	4.71795
SLC4A7	1.92424	4.71739
ZNF197	1.76316	4.71698
RSAD2	1.41176	4.71186
IMP4	1.43195	4.69608
CCDC112	2.62069	4.69565
CCDC88C	3.33036	4.69065
MPDZ	2.6087	4.68889
PXYLP1	1.99043	4.68075
DTX3L	3.09929	4.67476
HSPE1	2.58824	4.66667
EXT2	1.72439	4.6644
SAMD9L	1.53873	4.66338
STX1A	2	4.65789
HOXC11	2.78947	4.65385
PARP12	1.91379	4.65385
PDK4	1.95305	4.6537
CD151	0.988357	4.65296
POLR2D	1.87603	4.65263
TGFBI	1.74719	4.65227
CLCC1	2.33333	4.64835
AKIP1	1.56522	4.64706
PANX1	1.76596	4.64615
DUSP12	1.52326	4.64615
ITGA6	1.66171	4.64015
PNO1	1.62069	4.63768
CABYR	3.08333	4.63333
ELOVL5	3.78378	4.6309
SLC18B1	1.33333	4.625
SLC26A6	3.86364	4.6129
SESN1	1.85171	4.61207
NEK11	2.45588	4.6087
PDLIM1	2.14628	4.60764
PDE8A	2.15326	4.59908
PHF7	2.95652	4.59091
SLC22A5	2.72973	4.58475
EBAG9	1.78205	4.57627
TAMM41	1.69444	4.57143
ZFP36L1	2.8254	4.56884
NCOA7	2.67027	4.56838
KAT2A	3.16129	4.56604
BFAR	1.76265	4.56452
NOP58	2.09091	4.56338
COL17A1	1.28764	4.56136
UBE2Q2	2.85124	4.55758
RRP12	2.68	4.55556
ZC3H8	1.78378	4.55263
EPS8	2.12903	4.55224
AARS	1.55776	4.54721
KRI1	1.8254	4.54545
ARTN	1.54015	4.54545
SNAPC1	1.73684	4.54286
GCLC	1.84257	4.53839
PLEKHG3	2.98857	4.53521
APOBEC3A	1.31818	4.52941
PTPRU	2.12774	4.51953
ZFP90	2.08871	4.51938
RNF130	1.78182	4.51351
POLR3H	1.46586	4.51333
AEN	1.76829	4.51205
APMAP	1.78753	4.50975
RRP9	1.91667	4.5
ACAT1	1.92105	4.5
PKIG	1.74074	4.5
ZNF195	1.31461	4.5
ZNF326	2.01361	4.49123
TFRC	1.94703	4.48421
APOBEC3B	1.83333	4.48276
SLC27A6	1.40909	4.48
ZSCAN12	0.983051	4.48
CASP7	2.21429	4.47917
BRAT1	1.34586	4.47619
LOC642852	1.93023	4.475
EXD2	1.44785	4.46739
EPHB2	3.53846	4.46667
FAM115A	1.85185	4.46154
GSTM2P1	1.32174	4.46154
RSL1D1	1.73248	4.45752
IFRD2	1.23776	4.4569
LSM6	2	4.45455
ZSCAN21	2.24138	4.45161
ZFHX3	2.51667	4.45098
ANKMY1	1.9	4.44828
TYW3	1.41176	4.44048
RBM28	1.87692	4.43939
MAMDC2	1.5	4.4375
RRAS	1.44737	4.43662
WDR75	1.84746	4.43519
HID1	2.56039	4.43275
ATRAID	1.50515	4.42182
TBCCD1	2.37931	4.4186
LRIG1	1.50847	4.41667
GLUD2	1.72973	4.41509
TOE1	1.35714	4.41379
TKT	1.85455	4.41301
CCM2	2.03306	4.41071
PIGM	2.57143	4.41026
ARHGAP42	1.70588	4.39394
PCDH7	1.15217	4.39286
USPL1	1.51064	4.38889
LPAR1	1.77083	4.38298
DDIT3	1.22103	4.37043
TCTN1	1.98925	4.3662
SATB2	1.97872	4.36364
RBMX	1.98901	4.36364
SLC35B4	2.3	4.35897
NR6A1	2.27857	4.35714
WDR36	1.27273	4.35088
ZNF627	1.67164	4.35065
JPH1	1.70732	4.35
CDC42SE2	2.12676	4.34903
MAP7D3	1.52381	4.34615
PAK1IP1	1.1087	4.34483
PTCHD4	1.70886	4.34409
DDX51	1.53165	4.33898
RCN1	2.24516	4.33824
REV3L	2.32828	4.335
PMS1	2.0625	4.33333
URB1	1.75145	4.33121
GLMN	1.64286	4.32653
SRM	1.69	4.32456
C17orf58	3.3	4.32258
CA2	1.23904	4.32188
TGS1	1.88889	4.32
CEP164	2.32727	4.31667
RHPN2	1.76471	4.30928
MMP14	2.02506	4.30903
IAH1	1.73494	4.30882
COX18	1.61261	4.30882
C6orf203	1.39706	4.30769
PIP4K2A	2.25	4.30488
ARHGAP21	2.36278	4.30351
SP110	2.42857	4.30303
USP14	1.67594	4.3014
CDC42EP1	1.33515	4.3008
NFIC	2.7972	4.29885
NF2	1.40625	4.29661
CASP4	1.93482	4.29197
RFT1	1.2125	4.29167
OSGIN2	1.96988	4.29167
PRKRIR	1.91089	4.28169
HABP4	2.82353	4.28125
DMTN	1.275	4.28
WNT4	2.77465	4.27907
SRGAP3	3.42105	4.27381
NOL4L	2.09302	4.27273
USP24	2.5441	4.27125
GLUD1	1.8	4.27027
ANKRD6	2.54286	4.26984
SLC27A2	2.35	4.26923
ABCE1	2	4.26923
FBXW9	1.39394	4.26829
MAZ	2.08824	4.26761
SLC2A12	1.32159	4.26568
OAF	0.577778	4.26087
NUDCD1	1.7	4.25
RPGRIP1L	1.66667	4.24
TMEM41A	1.50339	4.23197
TWISTNB	2.21538	4.22667
VSTM2L	2.85714	4.22581
DDX31	2.91304	4.22222
TUBA1A	1.71698	4.21978
TADA1	1.78	4.21622
TPM2	1.45833	4.20909
GGA2	2.5468	4.20796
DNAJB4	2.10695	4.20548
PCNXL2	2.18519	4.20253
ACSF2	2.01205	4.20118
CAMKK2	2.13366	4.2
DDB2	1.53968	4.19444
ACBD6	1.276	4.19355
C17orf75	1.7541	4.19149
P4HA1	1.95676	4.19118
SENP6	2.05538	4.18954
ARMCX2	2.57143	4.1875
ETV5	1.90476	4.18519
PRICKLE3	1.64706	4.18519
FAN1	1.57872	4.18405
DHRS2	3.28205	4.18333
SMARCAD1	2.23182	4.18257
EXOC5	2.0068	4.18227
MRPL16	1.44068	4.18033
BACE1	2.56522	4.17857
BBC3	1.40789	4.17742
DNAL1	1.63265	4.17647
CD200R1	2.25424	4.17647
FAM169A	2.18519	4.17241
ERAP1	1.61692	4.17164
ZNF721	1.90419	4.17105
SPTBN1	2.26604	4.16923
CHAMP1	2.18293	4.16667
ZNF302	1.63107	4.16667
RASSF6	1.86869	4.16471
OBSCN	3.21429	4.16216
KATNAL1	1.4	4.16
ZBTB25	2.56818	4.16
POMK	2.36538	4.15686
SGPP1	2.81356	4.15484
FN1	1.74519	4.15385
DFNA5	1.3125	4.14894
HDAC10	1.31481	4.14634
CEP170	2.55172	4.14583
SLC30A7	1.68396	4.14508
TRIP6	1.6105	4.14474
APLF	1.89583	4.14286
DENND4A	2.04891	4.14286
MPC2	2.22819	4.14198
NRP2	2.24359	4.14189
HEATR2	2.40385	4.14035
RRP8	1.46809	4.13889
TATDN3	1.23913	4.13793
INF2	1.53774	4.1374
SLC45A3	1.66667	4.13514
NFKBIE	1.69091	4.13514
LIG3	1.21088	4.13415
TTLL4	1.95556	4.13208
ZKSCAN4	1.27451	4.13158
MDM2	2.24688	4.12162
CASP6	1.66265	4.12069
TNFRSF21	2.21788	4.10883
AHR	2.03238	4.10684
C9orf3	1.6	4.10448
DOCK1	2.46023	4.10429
H2AFY2	2.01639	4.1039
MRC2	1.17949	4.09302
PCBP4	1.25	4.09091
TCTN2	1.74286	4.08824
NSMAF	1.46119	4.08571
PRICKLE4	2.61798	4.08333
SOX4	2.32408	4.07374
PM20D2	1.82857	4.06667
NNT	1.89447	4.06452
IFT57	1.94048	4.06173
ZNF43	3.26667	4.04762
ANKS6	2.9084	4.0473
DPH5	1.65152	4.04688
MBTPS2	1.6087	4.04255
DDX21	1.41463	4.04216
CCNG1	2.42121	4.04174
ZCCHC2	2.25806	4.04054
CRTAP	1.95088	4.03922
TRMT61A	1.36667	4.03846
CYP4F11	1.52727	4.03704
BIVM	1.35714	4.03448
C15orf57	1.76056	4.03448
PARN	1.60887	4.03448
ESPN	1.42857	4.03226
LRP1	3.88251	4.03049
DCTPP1	1.46835	4.0303
NSUN4	2.09783	4.0297
HDX	2	4.02941
PAK2	2.38996	4.02862
RFX5	1.58644	4.02727
CPD	2.07951	4.02578
APBA1	2.13103	4.02538
IGF1R	2.32889	4.02526
AP1M1	1.51007	4.02326
TMEM243	1.74545	4.01887
ARL6IP6	1.42	4.01852
MAN1A1	2.03509	4.01818
ANAPC1	1.91935	4.01639
BCL9	2.16216	4.01587
ZCCHC11	2.25	4.01136
PELP1	1.92453	4.0082
MGAT2	1.55665	4.0068
ST6GALNAC5	1.5	4
KCNC4	1.06061	4
NAGLU	2.20339	4
KIAA0895	2.50617	4
GBP6	0.780488	4
ABCC5	2.61875	4
PGPEP1	2.36384	3.99675
STARD13	1.94859	3.99623
TRAF3	1.88034	3.99275
DKC1	1.84762	3.99167
AGRN	2.30861	3.99115
ACO1	2.17117	3.9901
CDH1	2.2095	3.99003
IGFBP3	1.3656	3.9782
UBIAD1	2.02439	3.97778
ESD	1.28283	3.975
ZNF71	1.20548	3.97368
TRIM5	1.5493	3.97297
POLR1C	1.23256	3.97222
CHSY1	2.5303	3.97059
GLB1	1.71552	3.96915
NSUN5	1.88462	3.96774
TMEM201	1.5	3.96667
SLC15A2	1.49741	3.96471
ARHGEF17	2.80208	3.96396
LARS2	2.00971	3.96386
PSMG1	2.36842	3.96296
RMDN3	1.5	3.96167
KL	2.02703	3.95918
MIB1	2.29257	3.95331
ANKEF1	1.94545	3.95062
TCF7L2	2.48214	3.94545
RAPGEF3	1.9403	3.94444
SLC25A51	1.1626	3.93671
PDIK1L	2.30198	3.93377
ASNS	1.61356	3.92969
SLC6A9	1.66949	3.92941
TARBP1	2.73684	3.92647
MLLT10	1.99438	3.92617
MTHFD1L	1.92982	3.92
NOL7	2.19266	3.9187
MIA3	1.92405	3.91667
RIOK2	1.50758	3.91566
DDX20	2.15741	3.91406
ARL8A	1.69288	3.91163
COG7	1.73874	3.90909
CELF1	2.09459	3.90453
NARS2	1.25397	3.90244
ZBTB42	3.25714	3.90164
C1orf109	1.45902	3.90123
FBXL16	1.75	3.9
C3orf17	1.71348	3.9
SNX7	1.22222	3.89552
HIVEP1	1.73529	3.89535
LOC400043	1.025	3.89189
AMER1	1.77273	3.8913
SPG20	1.51141	3.88962
SLC25A22	1.6	3.88889
PTK7	2.04865	3.88806
LOC100130899	2.64706	3.88679
UHRF2	1.80124	3.8855
SLC15A4	1.43902	3.88542
FHL3	1.875	3.88
PTCH1	2.06944	3.87931
ADRBK2	2.05085	3.87912
SPATA7	2.44828	3.87879
GEMIN6	1.55556	3.87879
C12orf65	1.72973	3.87879
KIAA1430	2.18692	3.87681
SPRY2	2.25	3.875
YDJC	1.16071	3.875
PYCR2	1.67692	3.875
ZNF358	1.341	3.87288
MAP1B	3.2	3.87179
ZNF395	2.5184	3.86585
TRIM14	2.30769	3.86567
NOC3L	1.06557	3.86538
BMP1	2.12126	3.86381
CBX3	2.06306	3.86219
ANXA2	1.28658	3.8569
FNDC3A	1.90323	3.85666
IBTK	1.80311	3.8553
PRPF19	1.96691	3.8549
G3BP2	1.64694	3.85336
NCL	1.78828	3.85098
CYB5D1	1.84932	3.84874
NUBPL	1.23684	3.84783
APH1B	2.22368	3.84685
ARMC9	1.51724	3.84314
TMEM128	1.0708	3.84058
TEX9	1.26316	3.83871
DNPEP	1.53595	3.83784
ZNF462	4.26667	3.83582
NCLN	1.37755	3.83453
CDKN2AIPNL	1	3.83333
ZNF236	1.61224	3.83333
TRIO	2.14873	3.83267
LRFN3	1.45455	3.83051
NXT1	1.21429	3.82927
SLC25A37	1.53846	3.82759
ZNF652	2.56701	3.81961
SAMD12	1.99798	3.81912
NAALADL2	1.9881	3.81818
ZNF7	1.46341	3.81739
ZNF204P	1.57798	3.81667
TAF5L	2.05036	3.81579
PPIL4	1.78453	3.81429
SLC43A2	2.7	3.80645
SSBP2	1.57143	3.80556
FECH	1.70681	3.80451
LTBP4	1.86364	3.80435
DTX4	3.10224	3.80112
TMEM68	1.32753	3.79874
NUP93	2.2	3.79861
CDK4	1.95385	3.79825
CDC42EP3	1.33005	3.7933
PACS1	1.83533	3.78988
CMTM3	1.24242	3.78947
MT2A	0.511111	3.78947
DENND1A	1.83505	3.78378
HEATR1	1.57516	3.78313
DPY19L1	2.05	3.78125
SLC7A11	1.64433	3.77929
C5orf15	1.71676	3.77714
ATXN7L3B	1.9635	3.77702
BRIX1	1.97333	3.77528
PTPRK	2.14714	3.77411
ZC3H6	2.14094	3.77333
SEPSECS	1.84615	3.77143
CRADD	1.43182	3.76923
LINC00673	1.85339	3.76882
MEIS2	1.52778	3.76471
PTPN9	1.81119	3.76471
SLC38A1	2.36205	3.76443
COL4A6	3.18421	3.7619
PRSS12	1.45319	3.7619
HSPG2	2.44158	3.76164
RSPRY1	1.93578	3.76111
MID1	3.22727	3.76
CRLS1	1.30714	3.75789
PRR15L	1.33858	3.75622
LACC1	1.29333	3.75455
IPO11	1.85065	3.75188
B3GNT7	1.78723	3.75155
PTPLAD1	1.5643	3.74699
BTBD1	1.96914	3.74447
NT5E	1.6044	3.74359
THNSL2	1.45528	3.74
FNBP1L	2.21194	3.73902
GNB4	1.26471	3.73684
HIBCH	1.06667	3.73529
SHQ1	1.80723	3.73333
MPP6	2.84848	3.72973
NFXL1	1.87156	3.72632
LRWD1	1.24742	3.72581
ZSWIM7	1.05051	3.72581
ATP11C	1.60656	3.72321
RBM45	1.12644	3.72
ZDHHC17	2.2381	3.71739
PTGES	1.92674	3.71697
PRPSAP1	1.68301	3.71681
LPAR2	2.46154	3.71667
C1QBP	1.55689	3.71515
POLR3D	0.976048	3.71154
PBX1	2.27467	3.71061
STEAP1	1.45312	3.70492
TBC1D24	1.93939	3.70312
GAS6	2	3.70286
CBX2	1.74545	3.7
MBTPS1	1.8417	3.6982
LOC374443	1.32692	3.69697
DIMT1	1.264	3.69663
POLR1A	1.51406	3.69585
MRPS30	1.19178	3.69565
SLC16A3	2.70043	3.69494
RGS3	1.36929	3.69444
METTL17	1.48333	3.69231
PARD3B	2.53922	3.69072
ZC3HAV1	2.08721	3.69067
HDDC3	2.05263	3.68852
DEF6	1.85714	3.6875
PKD1	2.38614	3.6875
SAV1	1.93443	3.68504
VEZT	1.73077	3.68487
DRAM1	1.54444	3.68421
NVL	1.66216	3.68056
JAGN1	1.42188	3.6802
CLDN1	1.62525	3.67753
RAD50	1.76702	3.67673
TMEM116	1.16667	3.67568
FAM109B	2.03226	3.675
LIPG	1.52381	3.67424
TLR3	1.5614	3.67188
ZDHHC8	1.53093	3.67188
CERS6	2.80241	3.6718
RUFY3	2.16	3.67073
MST1R	1.92982	3.67045
CDKN2A	2.34483	3.66993
GALT	2	3.66667
MSI2	1.74026	3.66667
DDX3Y	2.42706	3.66508
ASPH	1.92289	3.6612
TES	1.78356	3.66105
EPB41L4A	2.04099	3.65949
GALC	2.00971	3.65734
PKD2	2.23529	3.65517
RAB29	1.5534	3.65493
FAR1	1.82979	3.65343
CISD3	1.01124	3.65217
NINJ1	0.980392	3.65
ESYT1	1.61265	3.65
ANXA7	1.49728	3.6473
MRPL3	1.67097	3.64433
WDR5	2.024	3.64407
SCFD2	0.71875	3.64103
MAP3K1	2.25952	3.64068
WEE1	1.78839	3.63904
LRRC27	1.53333	3.63889
ZNF593	0.815385	3.63636
IFI16	2.37267	3.63506
MUS81	1.57983	3.63366
CD47	1.71605	3.63218
ANO1	2.67361	3.63139
RWDD2B	1.28571	3.63077
PBDC1	1.24684	3.63043
LINC00094	1.72619	3.62687
SSB	1.57589	3.62679
ALPP	1.43011	3.62621
UAP1	1.88785	3.62557
ABHD6	1	3.625
ATR	1.94215	3.625
DBN1	1.01389	3.62437
SMC6	2.03401	3.62252
MIR614	1.61111	3.62
CPNE7	0.901961	3.61765
SLC9A7	2.30551	3.61548
CPNE8	2.5	3.61538
SSX2IP	2.75556	3.61538
INPP4A	1.97297	3.6139
ANXA2P2	1.35112	3.61321
TTC21B	1.94521	3.61224
PGBD5	2.43333	3.61039
ZNF146	1.38839	3.6102
ELP3	1.49541	3.61017
C12orf73	2	3.60714
SNHG17	0.707317	3.60714
LOC646214	1.95312	3.6055
BPHL	2.17857	3.60526
SOAT1	1.59862	3.60224
CASC10	1.85294	3.6
C1orf50	0.908163	3.6
USP40	1.72477	3.59686
DIAPH2	1.76316	3.59459
SHISA5	1.53501	3.59347
SLC25A32	1.42982	3.59091
ST5	1.63226	3.58947
PRKAB2	1.90263	3.58824
ANKRD10	2.0069	3.58594
ZSCAN26	1.14458	3.5814
TIGD5	1.625	3.58065
PRMT6	1.512	3.58065
PAICS	1.59375	3.58049
IARS	1.4364	3.58026
C14orf169	1.55385	3.58
EEA1	1.90984	3.57494
NUPL2	1.62245	3.57447
XPO4	1.38387	3.57317
XRN2	1.93678	3.57248
ULK2	1.92537	3.57219
ZBTB18	1.34437	3.57143
LENG9	1.24528	3.56818
PRKD3	2.42342	3.568
SAMD4A	1.7	3.56757
ZNF354A	1.2398	3.56738
APOLD1	1.75	3.56667
TFAM	2.02963	3.56477
LIAS	1.41667	3.5641
ING5	2	3.56098
ADPRH	2.25926	3.56061
LRPPRC	1.92176	3.55675
ANP32AP1	1.38	3.55556
ELP2	1.71475	3.55351
FRK	1.5928	3.54856
TTC12	1.98113	3.54369
ATF2	1.34951	3.54167
RHBDF2	1.36364	3.54
TBC1D8	2.57508	3.53982
MIF4GD	1.3237	3.53846
GNA12	1.81982	3.53659
CEL	1.89535	3.53571
PPFIBP2	1.46939	3.53543
TUBE1	1.31159	3.53521
NAT10	1.80189	3.5339
DCUN1D4	1.83974	3.52903
NAF1	1.5	3.52778
AHSA2	1.7971	3.52727
ZNF436	1.81845	3.52653
IPO5	1.4965	3.52562
BTG3	1.39568	3.52558
SLC1A4	2.40741	3.52381
TMEM179B	1.41441	3.52229
TMEM229B	1.96842	3.52055
CD109	1.67788	3.51817
IGFBP7	0.723668	3.51724
MYOF	1.7318	3.51666
ZNF329	1.6	3.51656
SH3BP4	2.41369	3.51621
SLC7A5	1.7929	3.51516
MBLAC2	2.14815	3.51515
SDHA	1.87297	3.5122
C14orf79	1.56667	3.51064
TMEM245	1.5537	3.50949
TP63	1.98535	3.50877
KLC4	1.76875	3.50847
XPR1	2.08784	3.50581
MVP	1.68103	3.50488
ERMARD	1.42138	3.50476
RUNX2	1.46667	3.50442
KIAA1804	2.8125	3.5
FAM175A	1.54286	3.5
PHKA2	2.07692	3.5
DZIP3	1.375	3.5
KBTBD7	2.72727	3.5
ASPSCR1	1.15	3.5
ZNF777	1.63158	3.5
BCAS4	1.76796	3.4964
ZNF629	1.60274	3.49609
NBN	1.53846	3.49189
ZCCHC7	1.27737	3.4898
ZNF570	1.81579	3.48571
NSMF	1.39623	3.48485
TJAP1	2.38636	3.48454
JADE1	2.97059	3.48276
CEBPZ	1.46175	3.48204
PRR12	1.69333	3.48128
RBCK1	1.37052	3.48087
PPP2R2B	1.45833	3.47917
IFT46	1.16535	3.47872
KCTD12	1	3.47581
ZNF549	1.35955	3.47541
GRIP1	2.76068	3.47541
MAP4K4	1.8792	3.47464
TM4SF1	1.27872	3.47397
DDIT4L	1.55956	3.47309
C17orf80	1.49	3.47253
ZNF619	1.61538	3.47059
MTMR9	2.3913	3.47059
CDKN1A	1.55145	3.46975
CEP89	1.64706	3.46875
WDR41	1.66429	3.46835
CXorf40B	1.06283	3.46809
THEMIS2	2.55556	3.46667
SH3RF1	1.75836	3.46642
VIM	0.791045	3.46154
POC5	1.47222	3.45946
POLR3E	1.34911	3.45902
EXOSC2	1.90909	3.45833
PPFIBP1	1.88684	3.45765
DPAGT1	1.54955	3.45604
XPNPEP3	1.45556	3.45522
WASF1	2.61789	3.45185
GNPTAB	1.96536	3.45058
RAB33B	1.70588	3.45055
MAP9	1.36614	3.45
MRPS26	1.07801	3.44706
RNF215	1.28571	3.44444
DUSP23	1.31667	3.44444
WARS2	1.51667	3.44286
RAB15	1.84775	3.44082
HMGB3	2.43478	3.43966
FAM117B	2.29412	3.43902
LPAR3	2.13333	3.4375
ZXDB	2.42424	3.43617
TXNRD1	1.88373	3.43606
ROCK1	2.31879	3.43564
ANAPC10	0.818182	3.43243
MARK1	2.47727	3.43243
ANXA2P3	1.26868	3.43146
MRPL9	1.39759	3.43046
EML2	1.45029	3.43038
FOXP4	2.43396	3.42778
IFNGR1	1.96516	3.42707
BCKDHB	1.80769	3.42667
ANKRD42	1.98718	3.42623
RRN3	1.75159	3.42553
CDK2AP1	1.84987	3.42513
RTN4IP1	1.48	3.425
DNAJC27	2.08889	3.42466
IRGQ	2.21474	3.42349
DCLRE1A	1.82069	3.41935
WDR18	1.25	3.41772
ZNF879	0.896552	3.41667
ORC2	2.35165	3.41379
FBL	1.2	3.41304
JADE2	1.42541	3.4129
NYNRIN	2.11146	3.41152
METTL8	1	3.41026
GSS	1.52439	3.40994
NEK4	1.60558	3.4093
GORAB	1.1413	3.40816
MYEF2	2.04082	3.40741
C1orf85	1.33598	3.40714
SNAPC2	1.37037	3.40385
EMC1	1.6446	3.40273
CUL4A	1.56582	3.4026
TMEM109	1.49511	3.39858
BTG2	2.14118	3.39847
THOC5	1.26623	3.39819
TMEM129	1.51813	3.39502
IRF2	1.96053	3.39175
NOP56	1.59236	3.39153
UNC93B1	1.47512	3.39116
EDN1	1.3125	3.38983
MUM1	1.65789	3.38983
NOM1	1.82143	3.38776
MTIF2	1.66667	3.3871
NFYB	1.49107	3.38614
ASB1	1.71287	3.38554
UTP20	1.775	3.38462
C1RL	1.89362	3.38384
UPF3A	1.55714	3.38235
LRIG2	1.44444	3.37647
MTHFD2	1.5403	3.37584
BBS12	2.27193	3.375
RAB32	1.23529	3.37143
PPAP2C	1.43103	3.36691
CAV1	0.987069	3.36493
TGFBR3	1.73684	3.36364
ZSCAN9	1.4875	3.36364
PGAM5	1.35152	3.36364
RHNO1	1.41477	3.36184
COG8	1.55238	3.36145
MPZL1	1.91978	3.36088
FDX1L	1.22642	3.36
IRX4	2.23944	3.36
DHX35	1.46667	3.35714
MYO5A	1.93043	3.3565
RILPL1	1.33333	3.35556
WDR81	1.65315	3.35329
TRIM65	1.3	3.35294
INSR	2.22314	3.35294
PALMD	2.33333	3.35135
SAAL1	1.76923	3.35135
KDSR	1.61806	3.34921
TXLNGY	1.03636	3.34884
MECOM	1.69657	3.34848
THEM6	1.17736	3.34568
CNN2	1.37587	3.34513
YEATS2	2.16564	3.3427
BYSL	1.37143	3.34177
SSBP4	1.13559	3.34
GSR	2.13127	3.33858
RMND1	1.76119	3.33846
PIK3R2	1.44643	3.33831
CIRH1A	1.36946	3.33668
GPR180	1.53175	3.33645
G6PC3	1.54335	3.33566
CTU2	1.1087	3.33333
INTU	1.80247	3.33333
CCNB1IP1	1.03409	3.33333
MPV17L2	1.07692	3.33333
LIPH	1.41137	3.32966
NUDT16	1.5597	3.3271
KIF27	2.27778	3.325
IRF5	2.34722	3.32432
SCO1	1.06322	3.32174
DDX47	1.22624	3.32018
LINC00674	2.09406	3.31915
P4HTM	1.58261	3.31884
ZBTB41	1.79757	3.31839
TBX3	1.34101	3.31818
PAAF1	1.53465	3.31633
JADE3	2.19876	3.31492
PP7080	1.56	3.31429
PTPN14	2.51931	3.31358
PEX5	1.64378	3.3125
DDX54	1.48908	3.31111
KIAA1407	1.70732	3.31034
ZNF142	1.82716	3.30968
MRPL40	1.4186	3.30928
FAM160B1	1.95096	3.30734
FGFRL1	2.20755	3.30631
NIP7	1.5	3.30556
WHSC1	2.39437	3.30548
ADCK3	2.6962	3.30526
ADPGK	1.51337	3.30488
HLTF	1.63855	3.30435
ENAH	1.53226	3.30168
SF3A3	1.4129	3.29861
ZNF596	1.53659	3.29787
BMS1	1.23273	3.29744
TMEM161A	1.11236	3.29688
STOML1	1.21154	3.29688
ZNF740	2.14815	3.29518
PIDD1	1.18391	3.29474
ZBTB45	1.36752	3.2907
PPRC1	1.37427	3.28986
KRT19	1.90724	3.28981
URI1	1.51163	3.28875
LTV1	1.31897	3.2875
THUMPD1	1.6851	3.28608
ABCD4	1.68493	3.28571
TDRD7	1.38315	3.28509
NFE2L1	1.67384	3.28435
TMEM25	1.25735	3.28421
IMPDH2	1.80057	3.2825
SET	1.28614	3.28222
QTRTD1	2.14815	3.28205
NOL9	1.27885	3.28169
PHLPP2	1.61111	3.27907
MCOLN3	2.225	3.27451
TRAM2	2.52381	3.27273
ZNF154	1.92857	3.27027
NBPF1	2.07812	3.26437
METAP2	1.33047	3.26135
KIAA1211L	1.66131	3.25935
UNG	1.56209	3.25664
CASP8	2.05333	3.2561
POGLUT1	1.31	3.2549
TMEM138	1.53947	3.25455
PTPRF	2.12614	3.25448
ZNF343	1.22222	3.25333
UBE2O	1.8186	3.25269
CTBP1	1.4728	3.25216
RAB3IP	1.39431	3.25214
CLN6	1.59155	3.25
EPGN	1.77477	3.25
POFUT2	1.86441	3.25
AKR1C2	1.49289	3.24957
WDR70	1.23077	3.24324
TCEAL1	0.931818	3.24096
FOXK1	2.06944	3.23563
HDGFRP2	1.37618	3.23265
PKP2	1.64286	3.23077
APPL1	1.80831	3.23077
MYH9	2.28048	3.23045
SERPINE2	0.891892	3.22857
KIAA0754	2.35714	3.22826
HYOU1	1.49813	3.2269
PLCG2	1.38182	3.22581
SLC2A8	1.32222	3.22581
DDX19A	1.33908	3.22535
TCERG1	1.69538	3.22462
AKT1	1.60225	3.22445
PWP2	1.98039	3.2243
B3GNT9	1.77922	3.22388
SMAD3	2.36348	3.22188
PIGO	1.47464	3.21914
NOP14	1.93491	3.21739
CYBA	0.651786	3.21569
CHST3	2	3.21333
TRIM21	1.42857	3.21311
KIAA0753	1.46154	3.21233
TMEM177	0.904762	3.21212
NME3	1.4878	3.21127
CBR1	1.54217	3.21111
SCAND2P	1.12195	3.21053
HNRNPLL	1.45238	3.21053
FAM73A	1.70435	3.20968
GPRC5A	1.19531	3.20859
HAS3	1.59722	3.20856
BLOC1S2	1.46067	3.20805
SEC63	1.77099	3.20755
DYNC2LI1	1.70922	3.20635
RNF38	1.35005	3.20517
ZNF229	1.50307	3.20455
DCUN1D5	1.89655	3.20423
RPP25	1.77143	3.20408
AGO3	1.34586	3.20408
ZNF551	1.3	3.20312
ZNF624	1.87156	3.20225
EIF4E3	2.4386	3.2
IMPACT	1.48498	3.19912
ZNF805	1.50382	3.19847
SMAD1	1.71392	3.19844
ANP32A	1.66553	3.19788
ZNF3	1.49045	3.19708
SIGIRR	1.54098	3.19608
ERI3	1.74825	3.19595
LOC101926996	1.41667	3.19355
ROCK2	2.11297	3.19281
PPIC	1.25581	3.19262
SEPHS2	1.46625	3.19258
RHOC	1.60553	3.19241
EFNA4	1.28302	3.19048
DARS2	1.65942	3.19048
ATG5	1.75532	3.19031
ATXN10	1.52941	3.18941
DEGS1	1.08122	3.18919
SLC4A3	0.985507	3.1875
NME1	0.752577	3.1875
EDA2R	1.80556	3.18605
BAX	1.35294	3.18587
RABGGTB	1.26389	3.18405
CABLES1	2.13402	3.18333
PPAP2B	1.17969	3.1831
LOC100289495	0.956522	3.18182
GMNN	1.21667	3.17822
WDR91	1.15789	3.17778
DCAF7	1.65928	3.17703
PTAR1	2.25664	3.17667
RSG1	1.80556	3.17647
GAMT	1.62162	3.17647
PRSS16	1.89091	3.17544
CHP2	1.17241	3.175
NDNL2	1.41791	3.17391
TGFBR2	1.48604	3.16964
SULF2	1.59328	3.16885
APEH	1.17277	3.16447
CREG2	2.21875	3.16438
LAMA3	0.905281	3.16339
TICAM1	1.61468	3.15984
CDCA7L	1.78571	3.15625
SNHG16	1.25781	3.15563
UCK2	1.54167	3.15476
LINC00294	2.10811	3.1519
CC2D2A	1.90625	3.15152
ASF1A	1.63866	3.15079
XPNPEP1	1.46997	3.15042
C1orf35	1.87736	3.15
PDE5A	1.80488	3.14706
MRPL44	1.35573	3.14706
TMX3	1.43034	3.14652
FTL	1.27476	3.1455
CBLB	1.98684	3.14402
INSC	1.7234	3.14286
GPHN	1.33962	3.14286
PDP2	1.61871	3.14173
MTMR2	1.92779	3.13869
ZNFX1	1.58621	3.13823
TOR3A	1.57143	3.1374
DCP1B	1.39655	3.13699
HPS6	1.44177	3.13587
DNMT3A	2.31667	3.13393
CCDC82	1.97826	3.13265
CDC16	1.3662	3.13213
EFTUD2	1.52043	3.13212
DHX33	1.21429	3.12973
NBEA	3.69231	3.12903
IFT74	2.02899	3.12857
ZNF766	1.58659	3.12849
FZD3	2.06897	3.12712
ZNF160	1.85714	3.12644
TBC1D16	1.55245	3.125
KCTD18	1.85586	3.12222
PTCD2	1.05263	3.12195
ZNF446	1.25893	3.12162
CCDC134	1.64286	3.12121
NKRF	1.49462	3.11702
TIMM44	1.54167	3.11688
MLH1	1.58594	3.11644
IFT22	1.69333	3.11628
SLC16A2	0.72973	3.11364
ALDH7A1	1.58065	3.1118
LOC101927021	1.95	3.11111
MMD	1.88298	3.11111
ANKRD50	1.956	3.11025
TMEM182	1.03704	3.10811
GRHL2	1.7225	3.10784
FZD5	1.84615	3.10769
41160	1.72893	3.10748
PAXIP1	1.51456	3.10526
LSR	1.31672	3.10491
GHDC	1.48148	3.10345
PPARG	1.72152	3.10256
PLXNA3	2.29193	3.10256
LARP6	1.1938	3.10244
DDX55	1.5	3.10145
ZNF280D	1.96386	3.10145
CA11	1.10448	3.1
FARP1	1.96429	3.09836
HOXA7	1.25641	3.09722
AFG3L2	1.66247	3.09585
CLUH	2.12276	3.0932
SPOCK2	1.2963	3.09302
CCDC86	1.34862	3.09244
IFT27	1.64865	3.09231
CHD7	2.02	3.0918
SYT14	1.05455	3.08995
RANGRF	1.14925	3.08929
CEP63	1.37143	3.08929
UROD	1.32716	3.08889
BMF	3.00794	3.08805
CAPN2	1.82295	3.08707
ANKMY2	2.04615	3.08696
TBRG4	1.18395	3.08678
PPM1G	1.46365	3.08654
RFX3	1.89655	3.08571
SAA1	0.545455	3.08571
FAM213A	1.66777	3.08549
ZNF746	1.54404	3.08442
BBX	1.87717	3.08083
MAP3K5	2.24615	3.0796
INPP5E	1.63768	3.07937
PRDX3	1.21248	3.07914
CCDC90B	1.17354	3.07902
GCC2	2.15415	3.07714
SARS2	1.47826	3.07692
NOP2	2.48485	3.075
GRWD1	1.35514	3.07487
RPL7L1	1.34118	3.07463
SUMF2	1.42926	3.07439
TIMM9	1.40506	3.07246
PPTC7	1.43784	3.07196
TSEN15	1.44172	3.07194
LRRC40	1.34444	3.07194
TMEM87B	1.71306	3.07071
SLC38A5	0.5	3.06977
VPS33A	1.60261	3.06915
NCS1	1.10544	3.06818
RRP15	1.27083	3.06557
FTO	1.68635	3.06504
KLF13	1.86463	3.06287
TCF3	1.65464	3.06205
NTHL1	0.815789	3.06122
CRTC3	2.17647	3.06091
GTF3C4	1.4175	3.05788
C14orf93	1.06818	3.05714
GEMIN8	1.10989	3.0566
SMAD4	1.78063	3.05607
PTP4A2	1.55526	3.05597
ZNF362	1.75	3.05405
BRD3	2.26471	3.05364
IQCE	1.71747	3.05263
RGMB	2.13636	3.05208
NOLC1	1.58659	3.05178
MYO9A	1.95177	3.05102
SLC2A11	1.22293	3.05
POFUT1	1.69271	3.04878
FERMT2	1.8125	3.04717
MATR3	1.58671	3.04674
TEP1	2.94118	3.04651
CDCA4	2.425	3.04651
ORMDL1	1.49808	3.04615
ZNF607	1.39655	3.04587
IFT52	1.26087	3.04464
SUPT16H	1.63361	3.04401
FAM49B	1.60914	3.04298
MOV10	1.84	3.04268
DGUOK	1.13397	3.0411
TPM1	1.82328	3.04044
PAQR4	1.91525	3.04032
PRPSAP2	1.44311	3.03968
ZNF253	0.983051	3.03922
MTFMT	1.36364	3.03922
HPS5	1.34804	3.03886
EGLN1	1.75682	3.03722
FAH	1	3.03636
PLEKHA5	1.83879	3.03608
NPHP4	2.59375	3.03571
ACVR2A	1.56832	3.03441
MAP2K5	1.7957	3.03409
ZMYND11	1.4431	3.03316
CLNS1A	1.66323	3.03158
SNRPE	2.6	3.03125
HSCB	1.69565	3.0303
CSPP1	1.46341	3.02941
ARSK	2.18367	3.02941
MAPK9	1.90157	3.02755
PSIP1	3	3.02703
LSM10	1.14286	3.02703
DDIT4	1.65894	3.0257
IARS2	1.36704	3.02566
COA4	1.17054	3.02521
GCFC2	1.1	3.025
C9orf91	2.17778	3.02381
REEP6	1.14615	3.02256
LRP12	1.26384	3.02155
FRA10AC1	1.43333	3.02128
LOC100129361	1.7381	3.01887
PGM1	2.41429	3.01818
ZNF23	1.36364	3.01786
PRKACB	2.12903	3.01741
MFSD10	1.20077	3.01667
AKR1C3	1.16418	3.01639
RFX7	1.68603	3.0161
KLHL42	1.50857	3.0155
ITFG2	0.924528	3.01408
SDCCAG3	1.08861	3.01389
IPO4	2	3.01351
YARS	1.46369	3.01251
TPCN2	1.46078	3.01163
DENND4C	2.05353	3.01136
BCORL1	1.58824	3.01124
ZNF37A	1.51304	3.01105
LYRM7	0.926606	3.0102
EDEM2	1.26429	3.00926
TMEM64	2.31395	3.00833
IPO7	1.30585	3.0079
RPS6KC1	1.55814	3.00312
DSCR3	1.42718	3.00267
HEMK1	1.65854	3
NSL1	1.71111	3
MMAA	1.35556	3
MSRB2	1.72131	3
HLA-B	0.903226	3
ZNF503-AS2	1.51515	3
SLC25A4	1.45872	3
PDE4DIP	1.60191	3
LDB1	1.70654	2.99789
ZBTB34	2.18644	2.99696
TRUB1	1.39574	2.99482
MPHOSPH10	1.38057	2.99038
SIN3A	1.85821	2.98945
TESK1	1.33121	2.98925
FAM208A	1.89045	2.9851
MGA	1.98519	2.98352
SHMT2	1.50809	2.98343
MGAT1	1.39084	2.98263
DNAJC21	1.49201	2.98175
XKR8	1.45736	2.98137
EMP1	1.66729	2.9793
GRAMD4	1.79147	2.97778
AP3M2	1.41958	2.9771
ENTPD6	1.79552	2.97579
ATP7B	2.03659	2.97368
ARHGEF40	1.91803	2.97368
FAT1	2.0977	2.97146
RCCD1	1.83871	2.97143
ACSL3	1.75669	2.97091
RNASET2	1.61728	2.9703
VPS4A	1.24414	2.96897
ENY2	0.935484	2.96875
CTAGE5	1.23938	2.96709
ANXA2P1	1.39869	2.96667
ZSCAN16	1.19318	2.9661
TMEM8B	2.33929	2.96491
LYRM2	1.25441	2.96474
TTC8	1.83099	2.96386
C1orf86	0.917431	2.96341
KIF3A	1.33163	2.96319
HPS3	2	2.96078
UBLCP1	1.44	2.95987
USP1	1.71253	2.95962
DAK	1.19318	2.9589
PDCD5	1.27692	2.95833
C21orf59	1.60116	2.95706
POLR3K	0.932203	2.95455
SEZ6L2	1.23864	2.95395
PRMT7	1.20588	2.95385
OSCP1	1.55128	2.95385
WDR19	1.34677	2.9537
SMYD2	1.0303	2.95349
MRPL1	0.943396	2.95349
MSH2	1.48333	2.95322
ZNF584	1.05952	2.95238
TSTA3	0.891089	2.95192
LAMC2	1.15808	2.9515
TMC7	1.78161	2.95
HSPA13	1.19201	2.94895
RCBTB1	2.16842	2.94828
KIF3C	1.79861	2.94776
RANBP17	2.41176	2.94737
MON1A	1.41748	2.94667
SMAD2	1.41109	2.94666
MICAL3	1.78974	2.94619
TEF	1.49102	2.94581
FUK	1.52941	2.94521
CMTM4	1.58549	2.94498
NANOS1	1.39024	2.94393
PYROXD1	1.36242	2.94167
C18orf21	1.47973	2.93805
SLC35F6	1.42232	2.93733
RECQL	1.44304	2.93496
MRPS27	1.41901	2.93426
C12orf5	1.38066	2.93291
LYRM4	1.13514	2.93137
CKAP5	1.80874	2.93124
SH3GLB1	1.58276	2.93097
PDPR	1.5451	2.93067
RBM12B	1.47619	2.93043
TMEM102	1.42347	2.92958
COL7A1	1.78571	2.92857
EPB41L4A-AS1	1.02083	2.92771
MIR492	1.84615	2.92744
TRIM66	2.28261	2.92683
NUDCD2	1.6	2.92593
RABEP1	1.46778	2.92593
SLC12A9	1.53695	2.92466
M6PR	1.27677	2.92366
ABCD1	2.29204	2.92248
TAF9B	2.07018	2.92222
ZDHHC18	1.59344	2.92208
CCDC14	1.69231	2.92188
CEP70	1.22711	2.92147
RHPN1	1.58904	2.92
TELO2	1.4375	2.9186
PAPD5	1.81622	2.91722
PHC2	2.17754	2.91667
UBE2Z	1.4716	2.9148
TUSC1	1	2.91429
LIPA	1.18274	2.91409
GPATCH4	1.18447	2.91304
C7orf50	0.901786	2.91228
PTPLAD2	1.02632	2.91176
LINC00998	1.00704	2.91176
POLK	1.43931	2.91139
STIM1	1.57696	2.91119
TMEM241	1.81579	2.91111
RAB34	1.36752	2.90826
EML4	1.84583	2.90826
RGS10	1.21538	2.90625
SLC26A11	1.25658	2.90625
KDM4A	1.52713	2.9061
ZNF441	2.29268	2.90476
OTUD4	1.74419	2.90456
LMF2	1.92199	2.90323
EVL	1.60417	2.9
TCF4	1.5	2.9
NUB1	1.44878	2.89971
ZYX	1.8651	2.89945
RAI14	1.41969	2.89855
PRNP	1.65278	2.89826
ZNF818P	2.03226	2.89744
PTRH2	1.40351	2.89744
RNF213	2.15028	2.89643
MCM9	1.77193	2.89623
NFKB1	2.05525	2.89583
ZNF606	1.76238	2.89474
MACC1	1.64653	2.89422
GLG1	1.52279	2.89286
GTF2H3	0.920792	2.89256
KIAA1919	1.21296	2.89157
C5orf42	2.15094	2.8914
EEFSEC	1.29412	2.8913
FBLN2	2.96552	2.89091
PFN1	1.04511	2.89083
FAM46A	1.5762	2.89072
TRIAP1	1.3283	2.89032
AUTS2	2.67273	2.89
ARHGAP39	1.71111	2.88889
STT3A	1.26325	2.88669
GEMIN4	1.60317	2.88554
CEP68	3.63636	2.88462
IFT43	1.35115	2.88421
HDGFRP3	1.56881	2.88372
INO80E	1.12183	2.88356
LYAR	1.71429	2.88235
SLC24A1	2.58621	2.88235
TANC2	2.46901	2.88173
SETD4	1.12903	2.88136
MARVELD3	1.52857	2.88068
USP45	1.56364	2.88
MDM1	2.18519	2.87805
PRR5	1.8	2.87805
PPP1R35	0.645161	2.87805
TTC33	1.30043	2.87805
COLGALT1	1.31148	2.87678
FSTL3	1.22727	2.87324
C20orf27	1.30233	2.87234
AIFM1	1.23226	2.87059
THOC1	1.31507	2.87013
METTL23	1.06081	2.86957
PCID2	1.33962	2.86916
HNRNPAB	1.46892	2.86891
RAP1GDS1	1.42611	2.86888
TRIM24	1.64964	2.86842
CACNB3	1.3865	2.86782
PARS2	2.2	2.86667
HOXA4	1.55814	2.86667
ENKD1	1.60345	2.86667
ARFGAP3	1.8262	2.86667
ZNF200	1.50633	2.86567
RNF34	1.53488	2.8655
GPN1	1.31818	2.86383
OGFOD3	0.792208	2.86207
IKBKE	1.2233	2.8617
C19orf60	0.883721	2.86111
COA7	1.35849	2.86111
AMIGO2	1.05556	2.85714
ZNF678	1.93023	2.85714
EFNA5	1.38272	2.85714
MYO1C	1.53304	2.85714
HIRA	1.85068	2.85644
TRIT1	1.6383	2.85484
KDM1A	1.99837	2.85366
NELFCD	1.4	2.85324
VGLL4	1.63315	2.85306
SDC1	1.53065	2.8517
FAM178A	1.85027	2.85153
ZNF18	1.61429	2.85106
COL12A1	1.89706	2.85075
TBPL1	1.07447	2.85057
CBFA2T2	2	2.85052
THAP5	1.53886	2.85034
PPIL1	0.973333	2.84946
PDP1	1.53451	2.84912
SMIM20	1.31507	2.84706
MDM4	1.46154	2.84615
DBT	1.51339	2.84536
NFIB	1.44444	2.84507
LRRC45	1.29167	2.84483
TG	1.3587	2.84444
DTD1	1.0303	2.84375
NMB	0.987952	2.84343
GTF3A	1.27092	2.84112
RRP1B	1.41875	2.84091
PRDM4	1.17778	2.84067
C1orf174	1.38372	2.84043
MIPEP	1.33103	2.83969
CD97	1.13768	2.83929
PRKAG2	1.5517	2.83863
EXOSC3	1.01887	2.83696
RTKN	0.957143	2.83688
PINX1	1.01852	2.83673
AASDHPPT	1.23626	2.83673
PLA2G16	1.78947	2.83582
EPB41L1	1.96318	2.83543
S100A10	1.18315	2.83517
RNF115	1.47826	2.83516
SNUPN	1.71429	2.83333
ABHD10	1.4	2.83333
PRKDC	2.22872	2.83214
PES1	1.43668	2.8319
IRF2BPL	1.63448	2.83158
KLHL15	1.47368	2.83099
PSTPIP2	1.13386	2.83093
STAT2	1.32903	2.83051
CD99L2	1.74545	2.83019
MTHFD1	1.52273	2.83019
KLHL5	1.45415	2.82857
CXCR2	2.34568	2.82609
PIK3CA	1.99707	2.82571
CDR2	1.05	2.82482
NPRL2	1.21622	2.82456
RPAP2	1.54971	2.8239
RPARP-AS1	1.35294	2.82353
PPP1R9B	1.58932	2.8233
KLHL2	1.5845	2.82312
KIAA1107	1.28049	2.82258
ZMYM3	1.50806	2.82213
SEMA3E	1.36667	2.82192
CCDC71	1.28824	2.82143
LRRC58	1.78058	2.8209
GPC1	1.3256	2.82088
GSTM2	1.16854	2.82051
NGLY1	1.42439	2.81977
CNDP2	1.48517	2.81937
MTPAP	1.35	2.81905
RASA1	1.39657	2.81873
ARL4C	1.91761	2.81871
DDX60L	2.16393	2.81818
TAPBPL	1.76812	2.81818
CCDC106	1.22535	2.81818
RDX	1.55619	2.81734
FAM212B	1.44167	2.81707
RAD51C	1.26087	2.8169
SUGT1	1.02449	2.81667
CHST15	1.73003	2.81644
TRIM22	1.54248	2.81643
ACD	1.48889	2.81633
CSTF2T	1.53435	2.81633
CARD11	1.11688	2.81538
KIAA0947	1.57836	2.81538
C17orf89	0.928571	2.81522
SDCCAG8	1.42857	2.81522
PLA2G6	1.98438	2.81481
SPATA20	1.18121	2.81429
TRIM68	1.66995	2.81395
FGFR1OP	1.34586	2.81383
ZNF772	1.77273	2.81373
LRRC59	1.34791	2.81221
FLYWCH1	1.40571	2.81221
ARMC10	1.44311	2.81203
DNAJC30	1.31897	2.81188
WDR12	1.30435	2.81013
SLC35D2	1.63942	2.80976
SLC25A12	1.40594	2.80734
BBS2	1.34365	2.80645
NEK9	1.49403	2.80645
MSANTD4	0.947761	2.80556
PLOD1	1.30496	2.80508
C7orf49	1.57983	2.80423
TXLNG	1.25472	2.80374
BRF1	1.6383	2.80368
CXorf38	1.35036	2.80342
WRB	1.26047	2.80337
UHRF1BP1	1.84527	2.80227
BANF1	1.11656	2.80165
ARHGEF3	1.71756	2.80165
CASP3	1.48305	2.80141
SLC43A3	0.833333	2.8
NUP35	1.28947	2.8
CHCHD6	1.17308	2.8
PPP3CA	1.73037	2.79953
USP19	1.68548	2.79912
AAAS	1.67742	2.79839
GFPT1	1.45759	2.79746
UTP3	1.47138	2.7973
RNPEPL1	1.58	2.79445
NT5DC1	1.3348	2.79412
PAN2	2.83333	2.79365
GFOD1	0.811765	2.7931
AES	1.33376	2.7929
FAM195B	1.28125	2.79279
NCEH1	1.64076	2.79279
GBP3	1.49939	2.79233
PACS2	1.39889	2.79197
FBXL4	1.51381	2.78912
B9D1	0.676471	2.78723
NUP88	1.41667	2.78667
MOCS3	1.1978	2.78481
CTSO	1.48551	2.78358
SEPN1	1.65683	2.78222
CPNE1	1.55269	2.78107
KCNG1	1.11515	2.78099
URM1	1.23529	2.78007
ZC3H10	1.25	2.78
UCKL1	1.19522	2.78
ZZZ3	1.22311	2.77922
LNX2	1.81962	2.77844
PCGF5	1.73646	2.77813
PRPF40A	1.46413	2.77668
SLC4A2	1.71634	2.77666
CCAR2	2.00568	2.776
KLF9	1.61872	2.77556
KMT2A	2.26696	2.77439
ISOC1	1.28169	2.77419
NR2C1	1.48485	2.77419
TLR6	1.72619	2.77381
GSAP	1.98182	2.77143
VEGFC	1.8324	2.77108
CUL7	1.69565	2.77108
ADCY3	1.13333	2.77083
TTC9C	1.27922	2.77037
CCDC58	1.31429	2.76923
ERCC8	1.03175	2.76923
MRTO4	1.79592	2.76744
IDH1	1.50057	2.76628
C1orf74	1.3	2.76515
TRAPPC4	1.39634	2.76471
ZNF613	1.18868	2.76389
TAF15	1.84439	2.76386
SLC25A33	0.953846	2.76316
EMR2	2.53968	2.76308
PARK7	1.3855	2.76298
SEC24D	1.64798	2.76238
IFNGR2	1.37288	2.76227
PTCD3	1.18272	2.76172
MAN1B1	1.34775	2.76119
GXYLT1	1.68354	2.75882
ZNF865	1.2987	2.75758
SMARCA5	1.57229	2.75752
SLC2A9	1.86792	2.75676
ASXL1	2.07981	2.75665
ITGB1	1.29761	2.7563
UBP1	1.59237	2.75579
PLXNA1	1.76747	2.75481
LMAN2	1.26345	2.7526
MSN	0.784689	2.75234
POP1	1.22283	2.75177
PVR	1.32512	2.75141
ATP2B1	1.83513	2.75087
EXOSC8	1.36538	2.75
GNA13	1.63974	2.74818
SIAE	1.15288	2.74672
RNF31	1.39362	2.74661
SEMA4B	2.20599	2.74526
CHORDC1	1.62295	2.74468
PCM1	1.71975	2.74431
UHMK1	1.93667	2.74375
CCDC23	0.887755	2.74286
ABCA2	1.55128	2.74257
MLLT3	1.225	2.74257
ERCC2	1.26761	2.74026
TC2N	1.51451	2.74017
PNPLA4	1.18947	2.7375
BLOC1S4	1.30189	2.7375
DDX26B	1.34409	2.73684
PIK3R3	1.39759	2.73684
NUCKS1	1.55634	2.73629
PTPN6	1.75916	2.73494
GRK6	1.54545	2.73485
KCTD13	1.11429	2.73469
KDM5D	1.63675	2.73451
LIMA1	1.3439	2.73336
PIBF1	1.84507	2.73333
BCL7A	1.59871	2.73333
CAMK2G	2.17206	2.73315
LRCH3	2.61538	2.73256
MRPS23	1.03738	2.73224
CCDC103	1.27586	2.73171
WDR5B	1.65854	2.73171
MTRR	1.29333	2.73154
GRSF1	1.33595	2.7312
CCDC107	1.025	2.73077
ANKRD65	1.552	2.73054
RNF216	1.26415	2.72973
SMARCAL1	1.59412	2.72785
ZFR	1.52015	2.7278
PRR15	1.11864	2.72727
MTX3	1.712	2.72593
DNAL4	1.32468	2.72561
VAV3	1.95503	2.72549
GART	1.22573	2.72458
SMARCA1	1.35652	2.72414
FAM200A	1.15278	2.72277
TTC30B	1.09231	2.72222
ADAP1	1.30882	2.72222
THADA	1.59113	2.72146
TTC14	1.32012	2.72112
CHIC1	1.69355	2.72093
MZT1	2.41379	2.72072
SLC6A15	1.56111	2.7201
TXNRD2	1.70588	2.71963
CYP20A1	1.24638	2.71698
ALDH2	1.27326	2.71681
[truncated: 5,308 more rows]
